# Supplementary material for: Molecular and Pathological Profiling of Corresponding Treatment-Naïve and Neoadjuvant Pazopanib-Treated High-Risk Soft Tissue Sarcoma Samples of the GISG-04/NOPASS Study
Source: Biology (Basel). 2021 Jul 9;10(7):639. doi: 10.3390/biology10070639 (PMC8301157; doi:10.3390/biology10070639)
Supplement: Supplementary file 1 [file biology-10-00639-s001.zip › SupplTableS1-clinpath-revised.xlsx]

## Sheet: SupplTableS1
Number	Patient ID	Age	Gender	Type	Location	Grading (FNCLCC)	Remaining vital tumor	Response	Necrosis type	Tumor size	TNM stage	Resection status
1	P01	75	F	Dedifferentiated liposarcoma	Retroperitoneum	not available	0.9	poor response	hyaline, hemorrhagic	27 cm	ypT4	R0
2	P02	80	M	Dedifferentiated liposarcoma	Retroperitoneum	G2	0.9	poor response	hyaline	15 cm	ypT3	R0
3	P04	65	F	Leiomyosarcoma	Retroperitoneum	G2	0.7	poor response	hyaline	0.8 cm	N/A (metastatic lesion)	N/A
4	P05	76	F	Synovial sarcoma	Paravertebral space	G2	0.8	poor response	hyaline, hemorrhagic	7.5 cm	ypT2	R0
5	P06	81	M	Undifferentiated (pleomorphic) sarcoma	Upper leg (left)	G3	0.7	poor response	hyaline, hemorrhagic	9.5 cm	ypT2	R0
6	P08	78	M	Pleomorphic liposarcoma	Thigh (right)	G3	0.7	poor response	hyaline, hemorrhagic	17.5 cm	ypT4	R0
7	P09	46	F	Undifferentiated (pleomorphic) sarcoma	Thigh (right)	G3	0.8	poor response	hyaline	11 cm	ypT3	R0
8	P11	54	F	Undifferentiated (pleomorphic) sarcoma	Retroperitoneum	G2	N/A	N/A	N/A (peritoneal biopsy)	N/A	N/A	N/A
9	P12	89	F	Undifferentiated (pleomorphic) sarcoma	Shank (left)	G2	0.3	moderate response	hyaline	8 cm	ypT2	R0
10	P13	71	M	Dedifferentiated liposarcoma	Pelvis (os sacrum)	G3	0.9	poor response	hyaline	15 cm	ypT3	R0
11	P14	65	F	Dedifferentiated liposarcoma	Retroperitoneum	G2	0.9	poor response	hyaline	20 cm	ypT4	R1
12	P15	64	M	Dedifferentiated liposarcoma	Gluteal region	G2	0.9	poor response	hyaline	9 cm	ypT2	R0
13	P16	79	M	Myxoid liposarcoma	Thigh (right)	not available	0.8	poor response	hyaline	20 cm	ypT4	R0
14	P17	70	F	Pleomorphic liposarcoma	Shank (right)	G2	0.7	poor response	hyaline	5.5 cm	ypT2	R0
15	P18	64	M	Dedifferentiated liposarcoma	Retroperitoneum	G3	0.7	poor response	hyaline	28 cm	ypT4	R0
16	P19	49	M	Dedifferentiated liposarcoma	Retroperitoneum	G2	0.8	poor response	hyaline	16.5 cm	ypT4	R0
17	P20	67	F	Dedifferentiated liposarcoma	Neck / Shoulder (left)	G2	1	no response	N/A	16 cm	ypT4	R0
18	P21	60	M	Leiomyosarcoma	Urinary bladder	not available	0.7	poor response	hyaline	3.5 cm	ypT1	R0
R0: complete resection, R1: microscopically incomplete resection
